# Supplementary material for: Tropism of Puumala orthohantavirus and Endoparasite Coinfection in the Bank Vole Reservoir
Source: Viruses. 2023 Feb 23;15(3):612. doi: 10.3390/v15030612 (PMC10058470; doi:10.3390/v15030612)
Supplement: Supplementary file 1 [file viruses-15-00612-s001.zip]

Archive with 1 entries (1 files):
- viruses-2070072-supplementary.pdf
